# Supplementary material for: Developing quality measures for non-pharmacological prevention and rehabilitation in primary health care for chronic conditions: a consensus study
Source: Int J Qual Health Care. 2023 Dec 7;35(4):mzad097. doi: 10.1093/intqhc/mzad097 (PMC10712901; doi:10.1093/intqhc/mzad097)
Supplement: mzad097_Supp [file mzad097_supp.zip]

Archive with 4 entries (4 files):
- suppl_data/SQUIRE_checklist_231107.docx
- suppl_data/Suppl1_Figure1_unchanged.docx
- suppl_data/Suppl2_Figure-2_ R_INTQHC-2023-03-0124_unchanged.docx
- suppl_data/Suppl3_Table-1_R_INTQHC-2023-03-0124_unchanged.docx
